# Supplementary material for: Impact of an Oral Hygiene Intervention in People with and without Dementia on Oral Health Parameters—Results from the Oral Health, Bite Force, and Dementia (OrBiD) Pilot Study
Source: J Clin Med. 2022 Mar 1;11(5):1356. doi: 10.3390/jcm11051356 (PMC8911423; doi:10.3390/jcm11051356)
Supplement: Supplementary file 1 [file jcm-11-01356-s001.zip]

Archive with 1 entries (1 files):
- jcm-1608618-supplementary.pdf
